# Supplementary material for: Eukaryotic Translation Initiation Factor 4AI: A Potential Novel Target in Neuroblastoma
Source: Cells. 2021 Feb 2;10(2):301. doi: 10.3390/cells10020301 (PMC7912938; doi:10.3390/cells10020301)
Supplement: Supplementary file 1 [file cells-10-00301-s001.zip]

Archive with 5 entries (5 files):
- Supplementary_cells-1052933/Supplementary_Table_1_cells-1052933.docx
- Supplementary_cells-1052933/SupplementaryFigure 1_cells-1052933.pdf
- Supplementary_cells-1052933/SupplementaryFigure1Caption_cells-1052933.docx
- Supplementary_cells-1052933/SupplementaryFigure2_cells-1052933.pdf
- Supplementary_cells-1052933/SupplementaryFigure2Caption_cells-1052933.docx
